# Supplementary material for: A Computational Approach to Evaluate the Combined Effect of SARS-CoV-2 RBD Mutations and ACE2 Receptor Genetic Variants on Infectivity: The COVID-19 Host-Pathogen Nexus
Source: Front Cell Infect Microbiol. 2021 Aug 9;11:707194. doi: 10.3389/fcimb.2021.707194 (PMC8381355; doi:10.3389/fcimb.2021.707194)
Supplement: Supplementary file 4 [file DataSheet_4.xlsx]

## Sheet: Sheet1
Supplementary material 4: comparison between computationally predicted (A) and experimentally calculated (B) DDG (Kcal/mol). Each value was assigned as 1 for negative and 2 for positive. Similar negative or positive values were refered to as (1) in the results column. 242 results out of 335, were correctly predicted computationally with an accuracy of more than 72%.
Experimentally calculated method	Eenergy	Mutation	Assigned code		Computationally predicted method			Assigned code			Results
B	-0.19	Y508N	1		A	-1.195	Y508N	1			1
B	0.07	Y508H	2		A	-0.472	Y508H	1			0
B	0.13	Y505W	2		A	-0.609	Y505W	1			0
B	-0.71	Y505H	1		A	-1.609	Y505H	1			1
B	-3.17	Y505E	1		A	-2.014	Y505E	1			1
B	-1.43	Y495N	1		A	-0.44	Y495N	1			1
B	-0.5	Y495F	1		A	-0.902	Y495F	1			1
B	0.25	Y453F	2		A	-0.554	Y453F	1			0			Matching mutations	Total number of mutations	%
B	-1.22	Y449N	1		A	-1.417	Y449N	1			1			242	335	0.722388
B	-1.07	Y380M	1		A	-0.662	Y380M	1			1
B	-0.1	Y369C	1		A	-0.709	Y369C	1			1
B	-0.55	Y365H	1		A	-0.362	Y365H	1			1
B	-0.92	Y351L	1		A	-0.794	Y351L	1			1
B	-0.98	W353S	1		A	-0.208	W353S	1			1
B	-1.62	W353R	1		A	-0.712	W353R	1			1
B	-2.15	W353L	1		A	-0.392	W353L	1			1
B	-0.6	V510L	1		A	-0.737	V510L	1			1
B	0.03	V503L	2		A	-0.356	V503L	1			0
B	0.05	V503I	2		A	-0.356	V503I	1			0
B	-0.01	V503F	1		A	0.475	V503F	2			0
B	-0.03	V483I	1		A	-0.604	V483I	1			1
B	-0.01	V483F	1		A	0.012	V483F	2			0
B	-0.03	V483A	1		A	-0.582	V483A	1			1
B	-0.14	V445Y	1		A	0.448	V445Y	2			0
B	-0.01	V445R	1		A	-0.05	V445R	1			1
B	-0.14	V445M	1		A	0.593	V445M	2			0
B	-0.01	V445I	1		A	-0.103	V445I	1			1
B	-0.29	V445G	1		A	-0.286	V445G	1			1
B	-0.1	V445F	1		A	0.471	V445F	2			0
B	-0.18	V445E	1		A	0.651	V445E	2			0
B	-0.04	V445A	1		A	-0.242	V445A	1			1
B	-4.57	V433N	1		A	-0.744	V433N	1			1
B	-1.58	V433A	1		A	-0.606	V433A	1			1
B	-0.76	V407R	1		A	-1.088	V407R	1			1
B	-0.1	V407I	1		A	-1.033	V407I	1			1
B	-2.63	V407G	1		A	-0.764	V407G	1			1
B	-0.86	V407A	1		A	-0.826	V407A	1			1
B	-0.33	V401L	1		A	-0.642	V401L	1			1
B	-0.55	V382S	1		A	-0.014	V382S	1			1
B	-0.14	V382M	1		A	-0.261	V382M	1			1
B	-0.05	V382L	1		A	-0.5	V382L	1			1
B	-0.52	V382E	1		A	-0.144	V382E	1			1
B	0.02	V367S	2		A	-0.11	V367S	1			0
B	0.02	V367L	2		A	-0.548	V367L	1			0
B	-0.03	V367I	1		A	-0.548	V367I	1			1
B	0.07	V367F	2		A	0.135	V367F	2			1
B	-0.1	V362S	1		A	-0.342	V362S	1			1
B	-0.03	V362L	1		A	-0.722	V362L	1			1
B	-0.01	V362F	1		A	0.019	V362F	2			0
B	-1.69	V350L	1		A	-1.01	V350L	1			1
B	0.02	V341I	2		A	-0.846	V341I	1			0
B	-0.51	V341F	1		A	-0.493	V341F	1			1
B	-0.02	T523N	1		A	-0.868	T523N	1			1
B	-0.03	T523A	1		A	-0.169	T523A	1			1
B	-2.3	T500I	1		A	-1.558	T500I	1			1
B	-0.04	T478R	1		A	0.011	T478R	2			0
B	0.02	T478K	2		A	0.006	T478K	2			1
B	-0.04	T478I	1		A	-0.044	T478I	1			1
B	-0.03	T478A	1		A	-0.122	T478A	1			1
B	-0.02	T470N	1		A	-0.207	T470N	1			1
B	-0.09	T470I	1		A	-0.004	T470I	1			1
B	-0.04	T470A	1		A	-0.122	T470A	1			1
B	-0.17	T430A	1		A	0.028	T430A	2			0
B	0.01	T415S	2		A	-0.293	T415S	1			0
B	-0.29	T415P	1		A	-0.055	T415P	1			1
B	-0.1	T415I	1		A	-0.036	T415I	1			1
B	-0.16	T393P	1		A	-0.578	T393P	1			1
B	-0.01	T385S	1		A	-0.544	T385S	1			1
B	-0.04	T385I	1		A	-0.341	T385I	1			1
B	-0.07	T376I	1		A	-0.352	T376I	1			1
B	-0.02	T345S	1		A	-0.039	T345S	1			1
B	-0.42	T345I	1		A	0.196	T345I	2			0
B	0.02	T333Q	2		A	0.788	T333Q	2			1
B	-0.06	T333I	1		A	0.462	T333I	2			0
B	-0.12	S514Y	1		A	-0.798	S514Y	1			1
B	-0.23	S514F	1		A	-0.836	S514F	1			1
B	-0.09	S514A	1		A	-0.101	S514A	1			1
B	-0.35	S494L	1		A	0.076	S494L	2			0
B	-0.01	S477T	1		A	0.185	S477T	2			0
B	-0.03	S477R	1		A	0.416	S477R	2			0
B	0.06	S477N	2		A	0.15	S477N	2			1
B	0.03	S477K	2		A	0.517	S477K	2			1
B	-0.06	S477I	1		A	0.192	S477I	2			0
B	-0.06	S477G	1		A	0.012	S477G	2			0
B	-2.57	S469P	1		A	-0.149	S469P	1			1
B	-0.06	S469A	1		A	-0.123	S469A	1			1
B	-0.09	S459Y	1		A	0.079	S459Y	2			0
B	-0.02	S459K	1		A	-0.228	S459K	1			1
B	-0.1	S459F	1		A	-0.128	S459F	1			1
B	-2.56	S438Y	1		A	-0.473	S438Y	1			1
B	-1.41	S438N	1		A	-0.898	S438N	1			1
B	-3.93	S399P	1		A	-0.154	S399P	1			1
B	-0.37	S399A	1		A	-0.014	S399A	1			1
B	0.02	S383D	2		A	-0.672	S383D	1			0
B	-0.4	S375P	1		A	-0.064	S375P	1			1
B	-0.55	S375F	1		A	0.12	S375F	2			0
B	-0.02	S373L	1		A	-0.021	S373L	1			1
B	-0.16	S371P	1		A	-0.023	S371P	1			1
B	-0.23	S366Y	1		A	0.157	S366Y	2			0
B	-0.08	S366L	1		A	-0.2	S366L	1			1
B	0.04	S359N	2		A	-0.508	S359N	1			0
B	-2.03	S349F	1		A	-0.508	S349F	1			1
B	-1.11	R509K	1		A	-0.547	R509K	1			1
B	-1.86	R457T	1		A	-0.58	R457T	1			1
B	-0.32	R457K	1		A	-0.538	R457K	1			1
B	-3.05	R457F	1		A	-1.098	R457F	1			1
B	-0.11	R408T	1		A	0.27	R408T	2			0
B	-0.09	R408I	1		A	-0.499	R408I	1			1
B	-0.84	R403S	1		A	-0.361	R403S	1			1
B	-0.06	R403K	1		A	-0.548	R403K	1			1
B	0.05	R357K	2		A	-0.403	R357K	1			0
B	-0.04	R357I	1		A	-1.298	R357I	1			1
B	-0.64	R355T	1		A	-0.13	R355T	1			1
B	-0.68	R355S	1		A	-0.027	R355S	1			1
B	0.06	R346T	2		A	-0.17	R346T	1			0
B	-0.01	R346K	1		A	0.003	R346K	2			0
B	-1.46	Q506K	1		A	-1.248	Q506K	1			1
B	-0.84	Q506H	1		A	0.16	Q506H	2			0
B	-0.09	Q493R	1		A	-0.216	Q493R	1			1
B	0.05	Q493L	2		A	-0.671	Q493L	1			0
B	-0.04	Q414R	1		A	-0.81	Q414R	1			1
B	-1.01	Q414P	1		A	-0.148	Q414P	1			1
B	-0.04	Q414K	1		A	-0.858	Q414K	1			1
B	-0.1	Q414I	1		A	-0.172	Q414I	1			1
B	0.16	Q414A	2		A	-0.124	Q414A	1			0
B	-0.15	Q409E	1		A	-0.59	Q409E	1			1
B	-0.06	P521V	1		A	-0.329	P521V	1			1
B	-0.03	P521T	1		A	0.01	P521T	2			0
B	0.04	P521S	2		A	-0.013	P521S	1			0
B	-0.01	P521R	1		A	-0.418	P521R	1			1
B	-0.2	P521L	1		A	-0.276	P521L	1			1
B	-1.29	P507S	1		A	-1.172	P507S	1			1
B	-4.41	P507H	1		A	-0.736	P507H	1			1
B	-0.23	P499S	1		A	-0.203	P499S	1			1
B	-0.14	P499R	1		A	-1.098	P499R	1			1
B	-0.47	P499H	1		A	0.097	P499H	2			0
B	-0.57	P491S	1		A	-0.078	P491S	1			1
B	-4.8	P491R	1		A	-0.542	P491R	1			1
B	-4.65	P491L	1		A	-0.397	P491L	1			1
B	-0.03	P479S	1		A	-0.006	P479S	1			1
B	-0.06	P479L	1		A	-0.439	P479L	1			1
B	-0.2	P463S	1		A	-0.028	P463S	1			1
B	-0.75	P463R	1		A	-0.511	P463R	1			1
B	-0.84	P463L	1		A	-0.285	P463L	1			1
B	-0.63	P463K	1		A	-0.654	P463K	1			1
B	-1.38	P426L	1		A	-0.518	P426L	1			1
B	-0.09	P384S	1		A	-0.074	P384S	1			1
B	0.01	P384L	2		A	-0.92	P384L	1			0
B	0.04	P384K	2		A	-0.202	P384K	1			0
B	-0.1	P337S	1		A	-0.201	P337S	1			1
B	-0.14	P337R	1		A	-0.304	P337R	1			1
B	-0.27	P337L	1		A	-0.709	P337L	1			1
B	0.24	N501Y	2		A	-2.317	N501Y	1			0
B	0.1	N501T	2		A	-1.689	N501T	1			0
B	-0.13	N501S	1		A	-1.589	N501S	1			1
B	-0.02	N481H	1		A	0.25	N481H	2			0
B	-0.07	N481D	1		A	0.169	N481D	2			0
B	-0.16	N460T	1		A	-0.127	N460T	1			1
B	-0.08	N460S	1		A	-0.161	N460S	1			1
B	-0.07	N450S	1		A	-0.316	N450S	1			1
B	0.04	N450K	2		A	-0.044	N450K	1			0
B	-0.02	N450D	1		A	-0.049	N450D	1			1
B	0.07	N440K	2		A	0.18	N440K	2			1
B	0.04	N439K	2		A	-0.544	N439K	1			0
B	-0.51	N437S	1		A	-0.26	N437S	1			1
B	-0.02	N394Y	1		A	-0.845	N394Y	1			1
B	-0.1	N394K	1		A	-0.752	N394K	1			1
B	-0.14	N388T	1		A	-0.315	N388T	1			1
B	-0.06	N388G	1		A	-0.129	N388G	1			1
B	-0.02	N370S	1		A	0.027	N370S	2			0
B	-0.04	N370K	1		A	0.275	N370K	2			0
B	-0.12	N360K	1		A	-0.049	N360K	1			1
B	0.04	N354S	2		A	-0.145	N354S	1			0
B	0.03	N354K	2		A	-0.125	N354K	1			0
B	-0.04	N354D	1		A	-0.063	N354D	1			1
B	-0.32	N343S	1		A	0.001	N343S	2			0
B	-0.04	N334T	1		A	-0.319	N334T	1			1
B	0.04	L518A	2		A	-0.427	L518A	1			0
B	-0.02	L517F	1		A	0.279	L517F	2			0
B	-4.6	L513R	1		A	-0.589	L513R	1			1
B	-0.34	L513F	1		A	-0.747	L513F	1			1
B	-0.98	L461N	1		A	-0.848	L461N	1			1
B	-0.19	L455F	1		A	-0.124	L455F	1			1
B	0.02	L452R	2		A	-0.739	L452R	1			0
B	0.07	L452Q	2		A	-0.6	L452Q	1			0
B	0.06	L452M	2		A	-0.827	L452M	1			0
B	-0.33	L441N	1		A	-0.2	L441N	1			1
B	0.02	L441I	2		A	-0.308	L441I	1			0
B	-0.07	L441F	1		A	0.486	L441F	2			0
B	-0.43	L390P	1		A	-0.467	L390P	1			1
B	-0.06	L390H	1		A	0.473	L390H	2			0
B	-0.53	L387Q	1		A	-0.781	L387Q	1			1
B	-0.96	L368P	1		A	-0.921	L368P	1			1
B	-1.02	L368K	1		A	-0.306	L368K	1			1
B	-0.03	L335F	1		A	0.251	L335F	2			0
B	-0.11	L335C	1		A	0.256	L335C	2			0
B	-0.08	K462N	1		A	-0.523	K462N	1			1
B	-0.07	K462L	1		A	-0.628	K462L	1			1
B	-0.01	K458R	1		A	-0.063	K458R	1			1
B	-0.12	K458N	1		A	-0.299	K458N	1			1
B	-0.05	K444W	1		A	0.076	K444W	2			0
B	-0.06	K444R	1		A	-0.786	K444R	1			1
B	-0.12	K444N	1		A	-0.517	K444N	1			1
B	-1.11	K424L	1		A	-0.054	K424L	1			1
B	-0.17	K417R	1		A	-0.43	K417R	1			1
B	-0.45	K417N	1		A	-1.205	K417N	1			1
B	-0.07	K386L	1		A	-0.022	K386L	1			1
B	0.08	K378R	2		A	-0.598	K378R	1			0
B	-0.02	K378N	1		A	-0.586	K378N	1			1
B	-0.04	K378E	1		A	-0.236	K378E	1			1
B	-0.15	K356S	1		A	-0.511	K356S	1			1
B	0.03	K356R	2		A	-0.634	K356R	1			0
B	-0.28	K356N	1		A	-0.583	K356N	1			1
B	-0.38	I472V	1		A	-0.878	I472V	1			1
B	-0.03	I468V	1		A	-0.614	I468V	1			1
B	-0.14	I468T	1		A	-0.055	I468T	1			1
B	-0.04	I468L	1		A	-0.607	I468L	1			1
B	-0.19	I468F	1		A	0.017	I468F	2			0
B	-0.08	I434M	1		A	-1.281	I434M	1			1
B	-0.05	I434L	1		A	-0.984	I434L	1			1
B	-2.18	I434K	1		A	-0.681	I434K	1			1
B	-0.17	I418V	1		A	-0.906	I418V	1			1
B	-0.11	I410V	1		A	-1.168	I410V	1			1
B	0.01	I402V	2		A	-0.356	I402V	1			0
B	-0.05	I402L	1		A	-0.482	I402L	1			1
B	-0.83	I358T	1		A	-0.565	I358T	1			1
B	0.02	H519P	2		A	-0.851	H519P	1			0
B	0.05	H519N	2		A	-0.75	H519N	1			0
B	-1.41	G504V	1		A	-1.085	G504V	1			1
B	-0.27	G504D	1		A	-1.675	G504D	1			1
B	-4.8	G502R	1		A	-2.482	G502R	1			1
B	-4.16	G502D	1		A	-1.4	G502D	1			1
B	-3.11	G502C	1		A	-0.731	G502C	1			1
B	-1.42	G496C	1		A	-0.442	G496C	1			1
B	-0.2	G485S	1		A	-0.135	G485S	1			1
B	-0.18	G485R	1		A	-0.654	G485R	1			1
B	-0.08	G482S	1		A	0.056	G482S	2			0
B	-0.02	G476S	1		A	-0.505	G476S	1			1
B	-0.26	G476A	1		A	-1.175	G476A	1			1
B	-0.27	G446V	1		A	-0.584	G446V	1			1
B	-0.2	G446S	1		A	-0.109	G446S	1			1
B	-0.26	G446A	1		A	-0.676	G446A	1			1
B	-4.8	G431W	1		A	-1.879	G431W	1			1
B	-4.46	G431S	1		A	-1.059	G431S	1			1
B	-0.59	G413V	1		A	0.222	G413V	2			0
B	-0.08	G413R	1		A	-0.105	G413R	1			1
B	-0.2	G413E	1		A	0.623	G413E	2			0
B	-0.16	G413A	1		A	0.094	G413A	2			0
B	-1.02	G404K	1		A	-1.742	G404K	1			1
B	-0.93	G404A	1		A	-0.642	G404A	1			1
B	-0.03	G381R	1		A	0.258	G381R	2			0
B	-0.07	G381K	1		A	0.712	G381K	2			0
B	-0.18	G339V	1		A	-0.832	G339V	1			1
B	0.06	G339D	2		A	-1.285	G339D	1			0
B	-0.42	F515V	1		A	-0.498	F515V	1			1
B	-0.17	F515L	1		A	-0.621	F515L	1			1
B	-2.05	F497L	1		A	-0.906	F497L	1			1
B	-0.11	F490L	1		A	-1.086	F490L	1			1
B	-0.47	F486L	1		A	-0.926	F486L	1			1
B	-0.11	F456L	1		A	-0.689	F456L	1			1
B	-0.69	F429L	1		A	-0.582	F429L	1			1
B	-0.08	F392L	1		A	-0.839	F392L	1			1
B	-0.84	F377N	1		A	-1.027	F377N	1			1
B	-0.2	F377L	1		A	-0.719	F377L	1			1
B	-0.62	F377H	1		A	-0.332	F377H	1			1
B	-0.25	F374L	1		A	-0.798	F374L	1			1
B	-0.79	F347I	1		A	-0.611	F347I	1			1
B	-1	F347C	1		A	-0.923	F347C	1			1
B	-0.28	F342L	1		A	-1.35	F342L	1			1
B	-1.01	F342C	1		A	-0.889	F342C	1			1
B	-0.03	F338L	1		A	-1.334	F338L	1			1
B	-0.28	E516V	1		A	-0.286	E516V	1			1
B	-0.05	E516Q	1		A	-1.091	E516Q	1			1
B	-0.54	E516L	1		A	-0.155	E516L	1			1
B	0.15	E484R	2		A	-0.387	E484R	1			0
B	0.03	E484Q	2		A	-1.467	E484Q	1			0
B	0.06	E484K	2		A	-0.545	E484K	1			0
B	-0.38	E484D	1		A	-0.522	E484D	1			1
B	-0.07	E484A	1		A	-0.54	E484A	1			1
B	-0.06	E471Q	1		A	-0.839	E471Q	1			1
B	-0.08	E471G	1		A	-0.24	E471G	1			1
B	0.01	E471D	2		A	0.051	E471D	2			1
B	-0.12	E465D	1		A	-0.555	E465D	1			1
B	0.07	E406Q	2		A	-1.263	E406Q	1			0
B	-0.07	E406D	1		A	-0.38	E406D	1			1
B	-0.11	E340K	1		A	0.045	E340K	2			0
B	-1.09	D467V	1		A	0.041	D467V	2			0
B	-4.22	D442K	1		A	-0.936	D442K	1			1
B	-2.59	D442H	1		A	-0.141	D442H	1			1
B	-0.26	D428I	1		A	0.339	D428I	2			0
B	-0.12	D428G	1		A	-0.342	D428G	1			1
B	-0.09	D427Y	1		A	0.063	D427Y	2			0
B	-0.28	D405C	1		A	-0.258	D405C	1			1
B	-1.09	D398Y	1		A	-1.846	D398Y	1			1
B	-0.55	D364Y	1		A	-0.116	D364Y	1			1
B	-0.22	D364N	1		A	-1.236	D364N	1			1
B	-4.29	C432N	1		A	-0.79	C432N	1			1
B	-0.89	C432F	1		A	-0.806	C432F	1			1
B	-0.15	C391G	1		A	-0.975	C391G	1			1
B	-0.84	C379V	1		A	-0.301	C379V	1			1
B	-0.65	C379F	1		A	-0.425	C379F	1			1
B	-0.61	C361T	1		A	-1.662	C361T	1			1
B	-0.61	C361S	1		A	-1.604	C361S	1			1
B	-0.66	C361I	1		A	-0.722	C361I	1			1
B	-0.99	C336R	1		A	-0.673	C336R	1			1
B	-0.69	C336A	1		A	-0.785	C336A	1			1
B	-0.03	A522V	1		A	-0.677	A522V	1			1
B	-0.03	A522S	1		A	-0.251	A522S	1			1
B	0.04	A522P	2		A	-0.677	A522P	1			0
B	-0.01	A522I	1		A	-0.75	A522I	1			1
B	-0.08	A520V	1		A	-0.491	A520V	1			1
B	-0.04	A520S	1		A	-0.189	A520S	1			1
B	0.03	A520E	2		A	-0.059	A520E	1			0
B	-0.2	A520C	1		A	0.295	A520C	2			0
B	-0.14	A475V	1		A	-0.809	A475V	1			1
B	-0.07	A435S	1		A	-1.53	A435S	1			1
B	-0.1	A419S	1		A	-0.769	A419S	1			1
B	-0.14	A411S	1		A	-0.33	A411S	1			1
B	-0.69	A411D	1		A	-0.984	A411D	1			1
B	-3.95	A397P	1		A	-0.941	A397P	1			1
B	-0.12	A372V	1		A	0.302	A372V	2			0
B	-0.16	A372T	1		A	0.508	A372T	2			0
B	-0.19	A372S	1		A	0.459	A372S	2			0
B	-0.15	A363P	1		A	-0.794	A363P	1			1
B	-0.52	A352V	1		A	-0.655	A352V	1			1
B	-0.06	A352S	1		A	-0.35	A352S	1			1
B	-0.49	A352I	1		A	-0.815	A352I	1			1
B	-0.49	A348V	1		A	-1.062	A348V	1			1
B	-0.18	A348T	1		A	-0.992	A348T	1			1
B	0.01	A348S	2		A	-0.817	A348S	1			0
B	-0.06	A348P	1		A	-1.062	A348P	1			1
B	-0.37	A344T	1		A	-0.089	A344T	1			1
B	-0.14	A344S	1		A	-0.033	A344S	1			1
B	-0.74	A344P	1		A	-0.382	A344P	1			1
